# Supplementary material for: Water Adsorption in Metal–Organic Frameworks: Characteristics, Mechanisms, and Structure–Property Relationships
Source: J Am Chem Soc. 2025 Sep 10;147(38):34791–803. doi: 10.1021/jacs.5c10686 (PMC12464999; doi:10.1021/jacs.5c10686)
Supplement: Supplementary file 2 [file ja5c10686_si_002.xlsx]

## Sheet: Sheet1
MOF refcode	Hydrogen bond number (#)	Double donor fraction	Single donor fraction	None donor fraction	Heat of adsorption (kJ/mol)	Largest cavity diameter (Å)	Isotherm type	Functional group -OH	Functional group -NH	Functional group -NH2	ic_-3600K (-)	ic_-4050K (-)	ic_-4500K (-)	ic_-4730K (-)	ic_-4950K (-)	iH'_-4730K (-)	iH_-4730K (-)
ABAYOU_clean	2.74325	0.50331	0.368463	0.128227	48.6988	11.2734	S2(I)	no	no	no	0.685548	0.705535	0.739433	0.771799	0.808411	9.93477e-05	34.1653
ACAJIZ_clean	2.72366	0.46174	0.438355	0.0999042	39.0358	6.18649	S1(I)	no	no	no	0.842531	0.861628	0.88822	0.916336	0.957647	5.67446e-06	0.0394928
AJAKON_clean	2.38101	0.390452	0.434879	0.174669	59.5165	5.2765	S2(II)	no	no	no	0.811308	0.837949	0.879333	0.902019	0.921949	4.91701e-05	1331.6
ALEJIM_clean	3.16845	0.618713	0.343145	0.0381426	49.885	18.2092	S2(II)	no	yes	no	0.765944	0.83707	0.882176	0.899658	0.912256	1.96493e-05	10.907
ALIXOJ_clean	2.78978	0.460491	0.475493	0.0640162	39.5248	7.86	S1(I)	yes	no	no	0.775329	0.850437	0.915283	0.945184	0.969148	2.16438e-06	0.0183504
ALUREF_clean	2.68241	0.436697	0.469355	0.0939488	59.3082	6.83	S2(II)	no	yes	no	0.857576	0.901466	0.924762	0.929931	0.938341	1.2021e-05	299.291
APACAX_clean	2.69103	0.400581	0.544577	0.054842	40.3361	5.65344	S2(I)	yes	no	no	0.574467	0.622214	0.714734	0.793256	0.877678	1.47901e-05	0.173977
AQODOA_clean	1.56374	0	0.795106	0.204894	40.1244	3.46	S2(I)	no	no	no	0.868143	0.878625	0.902147	0.915999	0.956363	2.29261e-05	0.247598
ATAFIK_clean	2.77608	0.439957	0.506999	0.0530433	50.3778	6.4	N-S(I)	no	no	no	0.766731	0.812753	0.843654	0.854975	0.868233	3.6853e-05	24.9582
ATOWOW_clean	2.99351	0.563732	0.37445	0.0618183	59.5056	9.6	S2(II)	yes	no	no	0.904643	0.941985	0.954002	0.958386	0.960789	1.49664e-05	403.522
AVIMOI_clean	2.55141	0.407971	0.464142	0.127887	59.4403	5.73	S2(II)	no	no	no	0.739434	0.793337	0.882555	0.90295	0.914778	2.72534e-05	715.689
AYOYEU_clean	2.23775	0.300795	0.522219	0.176986	49.4452	4.82669	N-S(I)	no	no	no	0.897479	0.9001	0.904856	0.907276	0.91101	4.77959e-05	22.2153
BACMOH10_clean	0.335275	0.0209051	0.566391	0.412704	40.4269	3.81	N-S(III)	no	yes	yes	0.764965	0.786619	0.824304	0.850862	0.896346	1.83416e-05	0.223812
BASSOF_clean	1.71797	0.00790065	0.846439	0.14566	50.3589	4.01	N-S(I)	no	yes	no	0.86292	0.870764	0.893024	0.906748	0.914238	7.9966e-05	53.744
BASTIA_clean	1.49346	0	0.74899	0.25101	49.545	4.02	N-S(I)	no	yes	no	0.884939	0.893875	0.902056	0.908111	0.914462	8.20995e-05	39.7291
BIHMUC_clean	2.0615	0.276712	0.48859	0.234698	60.2084	4.8	N-S(I)	no	yes	no	0.823844	0.835563	0.843807	0.847957	0.853466	0.000232817	8336.15
BOVHEB_clean	2.09236	0.216274	0.619354	0.164371	39.9582	5.76843	N-S(I)	no	no	no	0.723333	0.741499	0.77327	0.808073	0.863136	2.57333e-05	0.259887
BUSGOM_clean	1.88235	0.0118673	0.920295	0.0678379	60.0898	3.72	N-S(I)	no	no	no	0.850096	0.85656	0.86347	0.866597	0.869918	0.00026594	9077
BUXTOF_clean	0.228961	0.0319677	0.487896	0.480137	39.4879	5.10112	N-S(II)	no	no	no	0.841716	0.9037	0.946833	0.955401	0.964031	5.41001e-06	0.0451912
c5ce00862j_c5ce00862j2_clean	2.6844	0.435109	0.504326	0.0605656	59.6959	7.29772	S2(II)	no	no	no	0.904512	0.945324	0.974236	0.986614	0.988019	4.89747e-07	14.259
c6dt04165e_c6dt04165e2_clean	3.09883	0.598602	0.346014	0.0553845	39.2248	11.428	S1(I)	yes	no	no	0.800644	0.847109	0.888016	0.909255	0.932659	8.67011e-06	0.0651262
c6ra27069g_c6ra27069g2_clean	0.59574	0.000717518	0.599845	0.399437	48.629	4.56243	N-S(II)	no	no	yes	0.794296	0.825035	0.863832	0.885675	0.903831	3.91888e-05	13.1024
CAVMIW_clean	2.32109	0.280693	0.606753	0.112554	39.4589	3.81852	S2(I)	yes	no	no	0.711804	0.765635	0.834939	0.873851	0.938935	1.09819e-05	0.0906651
CEJCAW_clean	2.49198	0.40156	0.460723	0.137716	59.0636	5.5108	N-S(I)	no	no	no	0.729276	0.741974	0.760498	0.771404	0.782573	0.000242642	5473.15
CETJAN_clean_h	2.08202	0.159533	0.743364	0.0971023	48.4192	5.9	N-S(II)	no	no	no	0.775962	0.843334	0.888053	0.897322	0.90699	2.38736e-05	7.33382
CETVAA_clean	1.93615	0.0875021	0.803264	0.109233	39.238	4.45	S2(I)	no	no	no	0.834081	0.849484	0.901626	0.935338	0.965784	9.3313e-06	0.0704678
cg500121f_si_004_clean	1.55964	0.0763486	0.649488	0.274164	39.5851	4.92521	N-S(II)	no	yes	yes	0.711938	0.719081	0.76298	0.806204	0.860706	1.6917e-05	0.146962
cg900153m_si_001_clean	3.19426	0.624874	0.342654	0.0324726	39.3529	16.9426	S1(I)	no	no	no	0.92922	0.946259	0.961446	0.970737	0.986376	1.38788e-06	0.0109785
CIJVOH_clean	2.72641	0.436012	0.48859	0.075398	49.1225	5.73	S1(I)	yes	no	no	0.603327	0.645945	0.688406	0.716909	0.749519	1.89313e-05	7.72479
COKFAK_clean	2.09983	0.225441	0.611727	0.162832	49.4349	5.25617	N-S(II)	no	no	no	0.848687	0.866094	0.885991	0.897716	0.906573	9.2081e-05	42.6221
COPXOV_clean	1.82525	0.0298357	0.863912	0.106252	40.2509	5.47	S2(I)	no	no	no	0.917439	0.929248	0.946213	0.961637	0.976462	5.65598e-06	0.0642849
COQJAV_clean	0.777132	0.000149925	0.514293	0.485557	58.5503	5.18341	N-S(I)	no	no	no	0.902429	0.925956	0.938707	0.943233	0.945103	3.53843e-05	648.796
CUGYUA_clean	2.27057	0.442169	0.25809	0.29974	49.5042	4.81001	S2(I)	no	no	yes	0.867514	0.884986	0.908802	0.920586	0.93944	5.88224e-06	2.8
DAFYER_clean	2.47977	0.346271	0.549297	0.104432	49.9118	7.75718	S2(II)	no	no	no	0.755281	0.76739	0.784218	0.794036	0.805328	0.000290983	163.278
DALSAN_clean	0.354182	0.00546075	0.653925	0.340614	39.6094	3.95914	N-S(II)	yes	no	no	0.727864	0.768788	0.809511	0.846236	0.908503	1.14089e-05	0.100092
DARVAW_clean	2.01102	0.0806642	0.862811	0.056525	59.4878	3.74235	N-S(I)	no	yes	yes	0.619929	0.621922	0.621975	0.623475	0.626959	0.000445686	11930.8
DAWCAH_clean	2.40244	0.525346	0.153649	0.321006	58.2998	5.5	N-S(I)	no	no	no	0.78855	0.818138	0.839419	0.849084	0.856459	5.31749e-05	881.255
DEPXAY_clean	2.67105	0.39122	0.551338	0.0574424	39.7477	5.3	S2(I)	no	no	no	0.604104	0.644335	0.720996	0.771795	0.844088	1.18648e-05	0.110066
DISSUU_clean	2.12379	0.217566	0.657068	0.125365	39.167	5.80103	S2(I)	yes	no	no	0.797499	0.850805	0.903086	0.928038	0.950942	5.89978e-06	0.0432952
DOKBUC_clean	0.222222	0.227126	0.16	0.612874	58.8446	3.46657	N-S(I)	no	no	no	0.925507	0.934351	0.940665	0.943513	0.94528	0.000107227	2214.08
DOYHOQ_clean	2.75792	0.452295	0.47334	0.0743651	49.4563	6.82504	S2(I)	no	no	no	0.690104	0.749785	0.805826	0.829815	0.850563	4.60227e-05	21.4878
DOYHUW_clean	2.72781	0.403704	0.556125	0.0401713	39.5969	6.87938	S2(I)	no	no	no	0.754424	0.831366	0.894947	0.925161	0.947918	3.57512e-06	0.0312063
DUXMAL_clean	2.2271	0.230062	0.656878	0.11306	49.964	4.53	N-S(I)	no	yes	no	0.779186	0.814677	0.857551	0.875868	0.890615	2.47034e-05	14.1567
EBAVOV_clean	2.29443	0.316248	0.549369	0.134384	59.0124	5.06494	N-S(I)	no	no	no	0.804253	0.825416	0.855317	0.873967	0.895901	1.89858e-05	419.499
EBEMII_clean	2.18415	0.217981	0.665553	0.116466	48.4824	4.75	N-S(I)	no	no	no	0.818284	0.827903	0.836976	0.841961	0.84893	0.000164151	51.7299
EQUBIC_clean	1.96221	0.195725	0.638725	0.16555	49.6582	4.63	N-S(I)	yes	no	no	0.728155	0.76194	0.819345	0.84267	0.862943	2.04806e-05	10.3739
ESASAU_clean	2.1707	0.248375	0.598071	0.153554	50.7487	5.00328	N-S(I)	no	no	no	0.819905	0.830422	0.839279	0.841711	0.846103	0.000267785	210.638
ESEDIQ_clean	2.59731	0.391945	0.518257	0.0897982	49.6189	5.39674	S2(I)	no	no	no	0.613252	0.656339	0.722981	0.772739	0.833889	1.12475e-05	5.60747
ETEMIB_clean	1.9502	0.103785	0.780436	0.115778	59.7812	4.60123	N-S(I)	yes	no	no	0.664532	0.66863	0.670391	0.681848	0.70468	0.000116874	3521.92
EVUDAA_clean	2.78711	0.498692	0.397718	0.103591	49.3051	8.87115	S2(I)	no	no	no	0.704828	0.759504	0.818396	0.855613	0.886695	2.73923e-05	12.0319
EWUGEK_clean	2.14564	0.265108	0.548284	0.186609	40.4305	4.25922	S2(I)	no	no	no	0.919231	0.926615	0.937536	0.951428	0.966929	1.4202e-05	0.173554
EZOBUR02_clean	1.57268	0.0995598	0.657217	0.243223	60.6786	6.22	N-S(I)	no	no	no	0.88412	0.901623	0.914458	0.920365	0.926103	0.000119767	5184.58
FAGREM_clean	2.8407	0.497306	0.42288	0.0798144	39.076	7.38	S1(I)	yes	no	no	0.834328	0.8602	0.92628	0.954266	0.975771	1.73532e-06	0.0122751
FALDAA_clean	2.44041	0.325903	0.57352	0.100577	59.0782	6.52279	S2(II)	no	no	no	0.79304	0.838853	0.882644	0.900514	0.914824	4.7188e-05	1070.7
FARBIL_clean	2.8624	0.547765	0.334472	0.117762	49.1942	6.5257	S2(I)	no	no	no	0.767311	0.792524	0.809152	0.818555	0.82724	9.27643e-05	38.962
FASQUN_clean	0.334815	0.00198459	0.523698	0.474317	49.6026	5.13	N-S(II)	no	no	no	0.920827	0.930261	0.937614	0.940396	0.943846	1.56794e-05	7.76578
FATLUJ_clean	2.64921	0.385488	0.55928	0.0552323	39.8794	5.42	S1(I)	no	yes	no	0.827691	0.885989	0.929284	0.957155	0.982129	2.58924e-06	0.0253304
FIFMIS_clean	1.99092	0.206921	0.623659	0.16942	59.2328	4.81	N-S(I)	no	no	no	0.760509	0.789053	0.818009	0.832286	0.845309	0.000124256	3000.89
FOJPEB_clean	2.34015	0.314925	0.54501	0.140066	50.3471	5.80387	N-S(I)	no	no	no	0.844908	0.858586	0.872407	0.88219	0.89064	4.81771e-05	32.2258
FUNCAT_clean	3.02893	0.572405	0.36589	0.0617051	40.5571	9.49	S2(II)	no	no	no	0.712102	0.763261	0.82337	0.855581	0.898113	1.61011e-05	0.207074
FUXCOS_clean	1.9114	0.265985	0.432098	0.301917	48.0723	4.8198	S2(I)	no	no	no	0.92682	0.935027	0.944631	0.948275	0.953072	1.02786e-05	2.74508
GAWCUF_clean	2.62245	0.395293	0.51953	0.0851769	39.5588	5.14591	S2(I)	no	no	no	0.7974	0.891381	0.944273	0.957675	0.968194	2.83828e-06	0.0243968
GIFKEL_clean	2.21899	0.349565	0.41108	0.239355	49.7348	4.63167	N-S(I)	no	no	yes	0.661385	0.693785	0.722783	0.73551	0.75058	0.000163218	85.269
GIRYIR_clean	1.37838	0.0105566	0.781892	0.207551	50.1174	4.09649	N-S(I)	yes	no	no	0.884479	0.89139	0.901662	0.907934	0.913729	9.77909e-05	59.6216
GIRYOX_clean	1.2212	0.00940943	0.746242	0.244348	49.3034	3.97688	N-S(I)	yes	no	no	0.885689	0.892296	0.900245	0.906293	0.912305	0.000122388	53.7214
GUJREK01_clean	2.65436	0.472806	0.39338	0.133814	59.5375	6.68707	S2(II)	no	no	no	0.847557	0.868695	0.891445	0.901877	0.911617	5.83816e-05	1594.53
HAFWUI01_charged	1.98482	0.114796	0.770863	0.114341	39.8723	5.18	S2(I)	no	no	no	0.834129	0.850158	0.894084	0.927896	0.958847	8.08412e-06	0.0788621
HAWGIX_charged	2.47033	0.326945	0.586999	0.0860561	39.9723	6.23	S2(I)	no	no	no	0.817832	0.843019	0.865215	0.905381	0.935668	7.56964e-06	0.076885
HEGNEN_clean	2.35901	0.275565	0.631707	0.092728	49.5798	5.92457	N-S(I)	no	yes	yes	0.84665	0.855043	0.860722	0.865644	0.87125	8.66904e-05	42.5429
HIWLIK_clean	2.04778	0.178246	0.682554	0.1392	38.8858	4.58174	S2(I)	no	no	no	0.640915	0.656169	0.697121	0.753152	0.865329	1.55702e-05	0.102
HOBGAH_clean	2.34695	0.33934	0.497099	0.163561	40.7742	4.98965	S2(I)	no	yes	yes	0.846361	0.897586	0.934048	0.942716	0.9527	8.86603e-06	0.124469
HOJLEY_clean	0.6772	0	0.78525	0.21475	50.9598	3.63	N-S(II)	no	no	no	0.832843	0.841551	0.850148	0.854647	0.859764	0.000157142	134.603
HOKGUJ_clean	2.47933	0.356989	0.54467	0.0983417	59.1239	9.34177	N-S(I)	no	no	no	0.805398	0.848819	0.866263	0.869162	0.874093	2.43624e-05	563.085
HUVHIR_clean	2.5474	0.403743	0.482313	0.113944	59.4945	6.43752	N-S(I)	yes	no	no	0.713177	0.73781	0.765038	0.781975	0.797843	0.000275713	7400.52
HUXDOT_clean	1.57203	0.115662	0.603654	0.280683	50.255	4.56892	N-S(I)	no	no	no	0.695576	0.748807	0.813808	0.833849	0.845453	0.000238176	153.504
ic060608urom20060410_101638_clean	1.72149	0.100576	0.668398	0.231026	40.8557	4.58785	S2(I)	no	no	no	0.718292	0.780187	0.822593	0.838656	0.860692	2.681e-05	0.388965
ic502643m_si_008_clean	3.09937	0.596011	0.354306	0.0496823	39.1025	9.64298	S1(I)	no	yes	no	0.920528	0.953238	0.968543	0.973682	0.979318	2.37594e-06	0.0169871
IDAGUR_clean	2.24855	0.207101	0.715479	0.0774206	49.5793	4.22	N-S(I)	no	no	no	0.799124	0.835105	0.872149	0.882526	0.889712	7.04202e-05	34.5515
IKUBUL01_clean	2.06018	0.332452	0.372294	0.295254	39.4828	4.97225	S2(I)	no	no	no	0.630807	0.649434	0.699908	0.741755	0.813196	2.64232e-05	0.220263
ILIQEB_clean	1.61411	0.0760333	0.724778	0.199189	60.1712	4.39949	N-S(I)	no	no	no	0.79175	0.804172	0.814423	0.819683	0.825826	0.000187341	6607.8
ILUJAB_clean	1.54213	0.311577	0.378695	0.309728	49.3372	7.14	N-S(III)	no	no	no	0.851198	0.86611	0.886521	0.896749	0.912828	9.40664e-06	4.18565
ILUJIJ_clean	1.41213	0.288121	0.409394	0.302485	50.4071	7.16	N-S(III)	no	no	no	0.849224	0.862188	0.882151	0.895693	0.910438	9.05505e-06	6.20535
INIGET_clean	2.15133	0.441225	0.198925	0.35985	58.1013	5.272	N-S(I)	no	no	no	0.855267	0.862538	0.867832	0.872107	0.877938	4.99395e-05	763.917
INIRAA_clean	2.13218	0.454073	0.170288	0.375639	58.2813	5.29891	N-S(I)	no	no	no	0.851302	0.861329	0.866845	0.870833	0.875862	5.7763e-05	950.181
INURIS_clean	2.13133	0.265681	0.548874	0.185444	39.7522	5.08	S2(I)	no	no	no	0.82954	0.843704	0.862987	0.886807	0.942938	1.44353e-05	0.134154
IPICOA_clean	2.33144	0.408647	0.349559	0.241795	39.1876	5.44441	S2(I)	no	no	no	0.615767	0.692739	0.785527	0.835494	0.884832	7.91804e-06	0.0585903
IQEKUM_clean	2.58921	0.365454	0.565379	0.0691678	59.4623	5.23045	N-S(I)	yes	no	no	0.642292	0.670376	0.704238	0.722438	0.739639	0.000365104	9673.63
IVIKAA_clean	0.31226	0.00019292	0.501624	0.498183	39.9916	3.54836	N-S(II)	no	no	no	0.857458	0.873415	0.897387	0.92598	0.972411	9.70919e-06	0.0993841
IWOKUC_clean	2.68008	0.417656	0.504734	0.0776103	39.5121	6.55692	S2(I)	no	no	no	0.808945	0.850316	0.915432	0.937718	0.952405	1.25385e-05	0.105762
IXUHUE_clean	1.30444	0.138492	0.524827	0.336681	59.2094	4.06	N-S(I)	no	no	no	0.795246	0.807175	0.820084	0.827929	0.836127	7.76722e-05	1858.26
JOHFIW_manual	2.90104	0.491295	0.467595	0.0411104	49.071	6.80122	S2(I)	no	no	no	0.851598	0.860906	0.869525	0.875628	0.880178	1.68958e-05	6.75235
JUNBUR_clean	2.79646	0.454658	0.489974	0.055368	59.1257	6.68812	S2(II)	no	no	no	0.847773	0.874077	0.889218	0.89431	0.899068	2.75965e-05	638.293
KASRAZ_clean	2.84774	0.486609	0.451277	0.0621141	59.8311	6.02	N-S(I)	no	no	no	0.7055	0.756027	0.799465	0.823948	0.840084	5.12892e-05	1577.02
KAYCIY_clean	2.5884	0.377043	0.545208	0.0777494	59.0711	5.92	N-S(I)	no	no	no	0.683087	0.710757	0.735954	0.750163	0.76529	0.000134646	3046.45
KOFPEB03_clean	2.52496	0.432669	0.399797	0.167534	39.7967	7.24	S1(I)	no	yes	no	0.834606	0.850437	0.874677	0.900061	0.943642	9.75644e-06	0.0923148
KOMGUP_clean	1.88272	0.0373779	0.871447	0.0911754	49.0313	4.69	N-S(I)	no	no	yes	0.710774	0.727719	0.744752	0.753288	0.760962	0.000243474	95.7559
KOSJOT_clean	3.01556	0.550231	0.404374	0.0453949	49.6456	11.1576	S1(I)	no	no	no	0.772985	0.794225	0.809726	0.818928	0.830124	3.2259e-05	16.2573
KOSKIO01_clean	2.99642	0.548067	0.400932	0.0510011	48.5478	11.01	S2(II)	no	no	no	0.777036	0.797068	0.814842	0.825149	0.839621	2.7929e-05	9.03684
KUKPOX_clean	2.50177	0.335209	0.582166	0.0826255	49.5301	5.10165	S2(I)	no	no	no	0.77044	0.846755	0.906187	0.923675	0.931419	1.73477e-05	8.34437
LAZJAZ_SL	1.68511	0.186091	0.499109	0.3148	48.1642	5.50863	S2(I)	no	no	no	0.888586	0.908477	0.915613	0.921329	0.924611	3.35003e-05	9.28459
LEWMUX_clean	2.65911	0.451085	0.432828	0.116087	49.3762	9.4187	S2(I)	no	no	no	0.682355	0.721398	0.799623	0.844971	0.882201	3.53878e-05	15.9965
LIJXEI_clean	1.675	0.0960118	0.709939	0.194049	48.68	4.62	N-S(II)	yes	no	no	0.914358	0.921407	0.929533	0.933441	0.936471	6.18612e-05	21.1132
LIRNOR_clean	2.62669	0.418864	0.476014	0.105121	60.7494	5.98787	N-S(I)	no	no	no	0.692815	0.70238	0.719373	0.735477	0.755603	0.0001086	4837.44
LODKIA_clean	2.7123	0.488091	0.381209	0.1307	59.6823	6.01281	N-S(I)	no	no	no	0.606112	0.640923	0.678595	0.697712	0.715024	0.00039179	11344.7
LUDKOM_clean	2.38316	0.26183	0.680182	0.0579874	39.1543	6.72845	S2(II)	no	no	no	0.821539	0.863968	0.901702	0.917746	0.942092	1.00092e-05	0.0730751
LUVTAY_clean	3.1878	0.660172	0.268946	0.0708817	49.4569	10.3	S2(II)	no	no	no	0.886608	0.904385	0.921338	0.92834	0.934147	2.06709e-05	9.65319
LUWYUY_clean	2.08967	0.356592	0.333101	0.310306	60.3116	3.68	N-S(I)	no	no	no	0.782923	0.795674	0.810525	0.820626	0.83199	0.000245789	9174.84
MAKFOW_clean	2.87011	0.510877	0.413336	0.0757869	59.0367	8.33236	S2(II)	no	yes	no	0.872153	0.905659	0.924413	0.929929	0.934724	3.71523e-05	828.982
MAKGAJ_clean	2.89121	0.512327	0.423553	0.0641193	59.1749	8.49976	S2(II)	no	yes	no	0.870643	0.901501	0.9198	0.925684	0.931561	3.95934e-05	934.151
MALWOM_clean	2.03048	0.236844	0.553299	0.209857	50.2918	4.33227	N-S(I)	yes	no	no	0.723693	0.768773	0.794657	0.804881	0.814119	0.000154562	101.105
MAQRAA_clean	2.69955	0.420755	0.518909	0.0603355	49.8507	6.97366	S2(II)	no	no	no	0.84114	0.858028	0.880736	0.895094	0.913863	5.05589e-06	2.76788
MARNOL_clean	2.38471	0.290131	0.619438	0.0904307	50.4726	5.81104	S2(I)	yes	no	no	0.702035	0.748118	0.80249	0.839403	0.872841	1.88759e-05	13.2822
MARNUR_clean	1.53571	0.0147807	0.809965	0.175254	39.5994	3.87551	N-S(III)	no	no	no	0.870117	0.898371	0.925076	0.944	0.965802	6.05357e-06	0.0528948
MIFKUJ_clean	2.76937	0.478723	0.425214	0.0960635	59.7273	6.05	N-S(I)	no	no	no	0.69266	0.743011	0.783481	0.79927	0.813251	0.000211001	6221.57
MIMDAP_clean	1.48658	0.0243168	0.764765	0.210918	49.5063	4.29213	N-S(III)	no	no	no	0.825842	0.858908	0.926289	0.954084	0.96288	7.09289e-06	3.37916
MITTAL_charged	2.06141	0.193161	0.658927	0.147912	60.9442	4.99	N-S(I)	no	no	no	0.809003	0.822	0.833615	0.840442	0.848473	0.000182857	8811.45
MIZKOW_clean	1.79019	0.0134344	0.897462	0.0891037	49.0739	3.83	S2(I)	no	no	no	0.863661	0.872791	0.883425	0.88848	0.895526	0.000108668	43.4788
MOZFIR_clean	1.73056	0.0281126	0.838175	0.133713	59.1556	3.96	N-S(I)	yes	no	no	0.798636	0.804428	0.813712	0.819579	0.826254	0.000342342	8014.47
MUQSAU_clean	2.68078	0.473042	0.395193	0.131765	60.619	6.10574	N-S(I)	no	no	no	0.74823	0.777852	0.800474	0.81009	0.820847	9.91644e-05	4190.6
MUTVUT_clean	2.00413	0.229819	0.550123	0.220059	59.5742	4.81	N-S(I)	no	no	no	0.878639	0.892592	0.907635	0.914386	0.918888	0.000406458	11266.9
MUZHUL_charged	2.6197	0.442335	0.424078	0.133587	39.9942	4.33	S2(I)	no	no	no	0.571075	0.63394	0.705251	0.738425	0.804612	1.79282e-05	0.183707
MUZRIJ_clean	0.341278	0.0183097	0.778426	0.203264	59.4597	5.19865	N-S(I)	yes	no	no	0.914469	0.934569	0.942372	0.945058	0.950334	7.32119e-06	193.775
NAXLII_clean	2.56785	0.380232	0.525856	0.0939121	60.6097	5.86925	N-S(I)	yes	no	no	0.806725	0.827057	0.847448	0.858889	0.870398	0.000124335	5234.73
NEKMUN_clean	2.02407	0.146867	0.742591	0.110543	39.5937	5.69957	N-S(III)	no	no	no	0.903347	0.932502	0.946017	0.956918	0.970267	2.53867e-06	0.0221312
NERVAJ_clean	3.04421	0.572779	0.374795	0.0524255	39.5706	12.53	S2(II)	no	no	no	0.890819	0.919329	0.944583	0.964967	0.974556	3.5364e-06	0.0305427
NIKDAM_clean	2.77563	0.496293	0.404204	0.0995026	59.4646	7.97	S2(II)	no	yes	no	0.770653	0.795003	0.822366	0.831073	0.84081	0.000137567	3648.19
OFESEY_clean	2.53122	0.403986	0.458949	0.137064	39.7214	7.3	S1(I)	no	yes	no	0.832938	0.852956	0.875756	0.907602	0.95172	7.46433e-06	0.0685114
OGUPIQ_clean	2.04941	0.260842	0.515085	0.224073	49.4068	5.83	N-S(I)	yes	no	yes	0.75645	0.766727	0.777227	0.783993	0.795778	0.000109967	50.3267
OPUDOT_clean	2.09136	0.189764	0.69583	0.114406	50.3812	4.54754	N-S(I)	no	no	no	0.81534	0.831969	0.848586	0.855205	0.864462	0.000107379	72.8205
OQOXAV_clean	0.830703	9.24813e-05	0.710441	0.289466	48.9445	3.71327	N-S(II)	no	no	yes	0.751191	0.77552	0.795555	0.805653	0.815572	0.000100575	38.1936
OROLUD_clean	2.32701	0.286635	0.601182	0.112183	39.511	4.90586	S2(I)	no	no	no	0.716268	0.774233	0.842212	0.872307	0.908706	1.22576e-05	0.103349
OTENEH_charged	1.96035	0.160158	0.680407	0.159435	49.8464	5.44	N-S(II)	yes	no	no	0.774273	0.81889	0.853749	0.869791	0.882558	3.62431e-05	19.8071
PAKFEP_clean	2.28603	0.343496	0.462512	0.193992	48.8546	4.86901	N-S(I)	no	no	no	0.846498	0.855266	0.86176	0.866245	0.870976	7.60711e-05	27.8582
PANYOU_charged	2.4108	0.296454	0.613451	0.0900957	49.7182	5.36	N-S(I)	no	yes	no	0.775823	0.804185	0.825275	0.837282	0.857147	9.30146e-05	48.2697
PEPFAT_clean	3.01168	0.553276	0.397434	0.04929	39.0723	10.92	S1(I)	no	no	no	0.912928	0.945353	0.965813	0.976418	0.984776	1.113e-06	0.00786142
PEWGEF_clean	2.77551	0.511068	0.368683	0.120249	59.3354	9.8	S2(II)	no	no	no	0.823379	0.842746	0.862014	0.869912	0.879998	3.65335e-05	919.634
PIGHIX_clean	1.56212	0.194067	0.434983	0.37095	59.1226	4.27166	N-S(I)	no	no	no	0.897366	0.908622	0.915553	0.919836	0.922652	3.11093e-05	718.646
PIGHIX01_clean	1.58897	0.19496	0.438525	0.366515	58.6153	4.25504	N-S(I)	no	no	no	0.900074	0.910487	0.918258	0.920721	0.923732	3.26628e-05	614.817
POKTUG_clean	1.74118	0.13097	0.685768	0.183262	60.9466	4.00604	N-S(I)	yes	no	no	0.806394	0.806965	0.808362	0.809254	0.811451	0.000563575	27183.4
PORVUO_clean	2.67521	0.403193	0.527516	0.0692911	49.5652	4.68	N-S(I)	no	no	no	0.717167	0.756469	0.799347	0.814408	0.826443	7.78041e-05	37.9577
POXHOA_clean	1.832	0.022252	0.892533	0.0852149	58.4333	3.7	N-S(I)	no	no	no	0.855231	0.861881	0.869053	0.872796	0.876397	0.000277866	4859.98
PUQHEP_clean	1.62553	0.17376	0.49799	0.328251	60.0689	4.24	N-S(I)	yes	no	no	0.828629	0.839239	0.850051	0.855687	0.860707	0.000242015	8191.18
PUWVAG_clean	2.06365	0.135973	0.76484	0.0991866	58.412	4.80954	N-S(I)	no	no	no	0.788845	0.82464	0.85472	0.864499	0.872318	0.000222073	3850.79
PUWXAH_clean	2.09196	0.158252	0.73532	0.106428	40.1767	4.52797	S2(I)	yes	no	no	0.792471	0.80343	0.822359	0.845126	0.893751	2.31909e-05	0.255805
QARTEK_clean	2.03837	0.200025	0.649539	0.150436	60.896	4.67	N-S(I)	no	yes	no	0.830725	0.840126	0.853108	0.861768	0.871386	0.000117791	5566.69
QEVKOS_clean	1.75617	0.0781	0.735759	0.186141	40.1286	4.71	N-S(II)	no	no	no	0.830887	0.85358	0.887887	0.909622	0.936079	2.41851e-05	0.26164
QISKIN_clean	1.91023	0.0452625	0.867925	0.0868121	60.073	4.54	N-S(I)	yes	no	no	0.86009	0.871363	0.881209	0.885791	0.889873	0.000166082	5630.42
QITDEE_clean	1.64751	0.203236	0.474672	0.322092	58.2123	4.86214	N-S(I)	no	no	no	0.831891	0.835255	0.841726	0.849146	0.854835	0.000150579	2408.92
QIYDAF_clean	3.28946	0.677401	0.290622	0.0319765	39.5593	22.9797	S1(I)	no	no	no	0.899926	0.931076	0.955067	0.970179	0.979471	2.16208e-06	0.0185878
QOVSOL_clean	2.5207	0.338669	0.587228	0.0741028	39.5329	6.4221	S2(I)	no	no	no	0.799395	0.844635	0.928831	0.950497	0.961033	4.55495e-06	0.0387452
QOZDOY_clean	1.98343	0.0481498	0.897031	0.0548189	39.1313	5.27	S2(I)	no	no	no	0.767064	0.794939	0.833383	0.866839	0.911618	1.0713e-05	0.0774912
QUGNOV_clean	1.87273	7.93525e-05	0.93875	0.0611708	48.1727	3.56	S2(I)	no	no	no	0.832946	0.847027	0.860987	0.870203	0.877882	5.92998e-05	16.4914
QUQGAL_clean	2.15976	0.25135	0.586379	0.162271	59.7217	5.24917	N-S(I)	no	no	no	0.675825	0.710274	0.742764	0.756678	0.768637	0.000147489	4339.11
QUSSII_clean	1.98183	0.159099	0.679387	0.161513	49.8625	5.07066	S2(II)	yes	no	no	0.878719	0.902492	0.916425	0.922571	0.93043	4.19318e-05	23.0657
RAHBUZ_clean	2.81398	0.453223	0.499995	0.0467819	39.704	6.81	S1(I)	no	no	no	0.784644	0.830283	0.878399	0.902815	0.935416	6.68707e-06	0.0609484
RAYMAG_clean	2.87021	0.497259	0.44016	0.0625806	59.9133	6.11	S2(II)	no	no	no	0.75184	0.819453	0.860621	0.875759	0.891697	3.91319e-05	1243.82
REFTUT_clean	2.64054	0.423146	0.475916	0.100938	40.726	6.62	S1(I)	no	no	no	0.827718	0.849801	0.878254	0.896231	0.922436	1.23313e-05	0.169781
REGJIW_clean	1.83878	0.0269032	0.868125	0.104972	39.6852	4.19	S2(I)	yes	no	no	0.742696	0.748895	0.783262	0.827147	0.873555	1.89402e-05	0.171325
RIZNIY_clean	1.65211	0.208072	0.445399	0.346529	59.8444	4.34911	N-S(I)	no	no	no	0.894944	0.907927	0.915295	0.918992	0.922614	2.84847e-05	880.551
ROGSAI_clean	2.60823	0.418672	0.507004	0.0743242	59.3021	7.26	S2(II)	yes	no	no	0.679354	0.707142	0.745714	0.770868	0.807312	3.57086e-05	886.866
ROPVIB_clean	1.52471	0.153877	0.56615	0.279973	49.1747	4.80052	N-S(II)	no	no	no	0.833919	0.888726	0.933802	0.948364	0.955365	1.87592e-05	7.8174
RUGXOI01_clean	2.79668	0.473325	0.450242	0.0764326	39.8373	6.51947	S1(I)	no	no	no	0.789534	0.874592	0.931861	0.946525	0.959932	2.0239e-06	0.0194665
RULXOM_clean	2.77452	0.467785	0.461336	0.0708795	49.2799	15.35	S2(II)	no	no	no	0.839186	0.85192	0.868286	0.878959	0.890204	1.85403e-05	8.06146
SISFEH_clean	1.80355	0.0923626	0.776311	0.131326	58.158	4.42	N-S(I)	yes	no	no	0.761298	0.774922	0.787888	0.795379	0.801224	0.0001595	2496.29
SIWSUO_clean	2.01734	0.211263	0.603174	0.185564	59.1512	4.95346	N-S(I)	no	no	no	0.796404	0.852687	0.885989	0.902789	0.918887	3.04746e-05	712.148
SIWTOJ_clean	2.20265	0.21377	0.678174	0.108056	49.5947	4.72876	N-S(I)	no	no	no	0.767516	0.803383	0.848745	0.868665	0.88441	4.84015e-05	23.8962
SOVHAM_clean	2.03465	0.310534	0.442705	0.24676	39.7165	4.88	N-S(III)	no	no	yes	0.798876	0.826308	0.862871	0.897978	0.952741	5.88627e-06	0.0539206
TAJXIO05_clean	1.45904	0.00285738	0.868234	0.128908	40.8244	3.6573	N-S(III)	no	no	no	0.904801	0.915357	0.946003	0.957194	0.972808	1.67377e-05	0.239788
TAJXIO06_clean	0.9756	0.0141333	0.675224	0.310643	40.8809	3.64535	N-S(III)	no	no	no	0.904522	0.915575	0.943593	0.959631	0.971171	1.55027e-05	0.227216
TAWHOO_clean	2.18569	0.256378	0.591441	0.152181	59.426	4.38999	N-S(I)	yes	no	no	0.660325	0.668989	0.697669	0.726026	0.754114	0.000215459	5625.61
TEBCEK_clean	1.406	0.0166962	0.713093	0.270211	48.7655	3.72	N-S(II)	no	no	no	0.909199	0.916206	0.921317	0.925138	0.930492	9.80805e-05	34.6497
TEJQAC_clean	1.89903	0.00153925	0.954454	0.0440068	59.2098	3.76	N-S(I)	no	no	no	0.926032	0.928427	0.93243	0.935496	0.939445	0.000113507	2716.01
TEYHIP_charged	2.83276	0.48396	0.451988	0.0640523	39.9441	7.18	S1(I)	no	yes	no	0.835021	0.883485	0.926974	0.950684	0.972556	1.98556e-06	0.0199389
TIGSOT_clean	2.21255	0.27546	0.560553	0.163987	49.3904	4.31733	N-S(I)	yes	yes	no	0.772118	0.786211	0.795792	0.801272	0.808588	0.000152673	69.411
TIQGOQ_clean	1.95566	0.0991952	0.800414	0.100391	40.5168	4.96613	S2(I)	no	no	no	0.773196	0.843291	0.892507	0.912963	0.944252	9.80809e-06	0.124105
TUMRIE_clean	2.29749	0.233575	0.683621	0.0828048	39.3304	4.83008	S2(I)	no	no	no	0.70906	0.736665	0.798851	0.859606	0.923504	6.02795e-06	0.0472499
TUTZUD_clean	1.80064	0.0559838	0.807727	0.136289	48.9857	3.76	N-S(I)	no	no	no	0.844881	0.850629	0.859813	0.868923	0.879274	0.000122534	47.3132
ULEGOH_clean	2.38279	0.44898	0.29501	0.256011	49.2533	6.13177	N-S(I)	no	yes	no	0.808782	0.844514	0.871137	0.880865	0.887508	0.000135645	58.3497
UNABIV_charged	2.61761	0.398745	0.511051	0.0902044	58.9111	5.08	N-S(I)	no	no	no	0.790395	0.805731	0.824662	0.834965	0.845414	0.000274782	5828.12
UXEFEJ_clean	1.71076	0.178583	0.545055	0.276362	50.8097	4.11163	N-S(III)	no	no	no	0.712484	0.737954	0.769987	0.786586	0.8045	8.84113e-05	71.2798
UZAFIL_clean	0.556763	0.153436	0.45677	0.389794	60.6089	4.70148	N-S(I)	no	no	no	0.762134	0.792123	0.81153	0.819983	0.827326	0.000157616	6633.73
VAPHOM_clean	2.16624	0.233851	0.620252	0.145897	39.0323	4.23153	S1(I)	no	no	no	0.699891	0.756713	0.803889	0.839822	0.899833	1.04026e-05	0.0722993
VEGMOK04_charged	2.69508	0.456148	0.435208	0.108644	39.4144	6.79	S1(I)	no	no	yes	0.820536	0.869734	0.912259	0.934172	0.956537	5.46146e-06	0.0442862
VIGRIO_clean	1.10589	0	0.62832	0.37168	59.6578	3.48	N-S(I)	no	no	no	0.824275	0.835803	0.844721	0.848807	0.853241	0.000303329	8696.72
VODPOU_clean	1.30033	0.00899868	0.662109	0.328893	60.8498	4.02	N-S(I)	no	no	no	0.865688	0.896886	0.910929	0.914632	0.916766	6.94622e-05	3222.04
VUQKUO_clean	2.25773	0.288622	0.560923	0.150455	49.7348	5.38	N-S(II)	no	no	no	0.804219	0.834991	0.860089	0.869575	0.876769	0.000143007	74.7121
WECBOX_clean	1.8981	0.159214	0.644646	0.19614	49.7548	4.70975	S2(I)	yes	no	no	0.681797	0.728261	0.798871	0.830151	0.85536	8.21147e-05	43.2466
WICQIJ_clean	1.06998	0.00156367	0.607315	0.391121	39.9372	4.13	N-S(II)	no	yes	no	0.899278	0.914701	0.931809	0.946441	0.974164	6.32797e-06	0.0633688
WIHCUM_clean	1.78268	0	0.898433	0.101567	48.7795	3.4	N-S(I)	yes	no	no	0.887131	0.890304	0.898063	0.903375	0.913449	7.3368e-05	26.0668
WIJXEU_clean	3.17975	0.629678	0.327074	0.0432485	39.971	10.2132	S1(I)	no	yes	no	0.886681	0.915255	0.945741	0.957709	0.967864	3.94694e-06	0.0400673
WIKYAQ_clean	2.08336	0.2775	0.573128	0.149372	59.6052	5.57	S2(II)	no	yes	yes	0.826773	0.839089	0.859788	0.873483	0.890355	5.90947e-05	1658.68
WIZKOH_clean	2.80866	0.471989	0.45916	0.0688509	49.857	6.09672	N-S(I)	no	no	no	0.682233	0.747629	0.809681	0.822609	0.834471	6.10111e-05	33.4852
WOHDON_clean	2.73451	0.436651	0.493376	0.0699727	49.214	5.72	S1(I)	yes	no	no	0.615143	0.656612	0.70241	0.733042	0.776615	1.56015e-05	6.60536
WOLREV_clean	3.02485	0.586975	0.339605	0.0734198	59.4549	9.92	S2(II)	no	no	no	0.722849	0.758886	0.794082	0.811996	0.829862	7.31329e-05	1931.92
WUTBOC_clean	2.46897	0.273664	0.687186	0.0391503	39.7778	7.17	S2(I)	no	yes	no	0.821249	0.838746	0.877759	0.914058	0.953775	6.32043e-06	0.0593478
WUTBUI_clean	2.52448	0.436796	0.389115	0.174089	39.738	7.47	S2(I)	no	yes	no	0.835167	0.853102	0.879834	0.91041	0.950685	7.68399e-06	0.0710021
XAKZOZ_clean	2.9955	0.559774	0.376502	0.0637243	39.8565	12.18	S1(I)	no	no	no	0.897141	0.933207	0.959406	0.969255	0.974595	2.14752e-06	0.0208164
XALCAP_clean	3.01658	0.587024	0.332205	0.0807714	39.9844	12.14	S1(I)	no	no	no	0.868651	0.891643	0.946154	0.963119	0.976265	1.56801e-06	0.0160041
XALCET_clean	2.95619	0.565377	0.347119	0.0875038	39.5818	12.1	S1(I)	no	no	no	0.869533	0.90076	0.942979	0.955627	0.972131	1.91069e-06	0.0165767
XALVOY_clean	0.673462	0.00740369	0.596691	0.395905	59.4185	3.42483	N-S(I)	no	no	no	0.877007	0.882734	0.888253	0.891264	0.89447	0.000242051	6300.73
XICYAL_clean	2.67207	0.431289	0.47823	0.0904811	59.2966	7.12	S2(II)	no	no	no	0.845549	0.878148	0.907944	0.923223	0.93631	1.58896e-05	393.759
XOHJUA_clean	1.52233	0.0031507	0.862866	0.133983	50.0188	3.59	N-S(III)	no	no	no	0.866491	0.874274	0.882244	0.886724	0.892397	0.000156281	91.5612
XOQXEH_clean	0.25773	0.00152524	0.50721	0.491265	50.4604	5.18	N-S(II)	no	no	no	0.918936	0.92782	0.934511	0.938245	0.941516	1.94986e-05	13.653
XOVVIO_clean	1.79144	0.0244337	0.885034	0.0905321	49.3865	4.51	N-S(I)	yes	no	no	0.793558	0.802715	0.816573	0.825903	0.836505	0.000125271	56.8636
XUHVON_clean	2.49891	0.362532	0.532069	0.105399	39.1428	4.66393	S2(I)	no	no	no	0.712264	0.824161	0.903465	0.932709	0.95392	2.9777e-06	0.0216385
XULGUI_clean	2.22647	0.35676	0.408154	0.235085	59.3898	5.19956	N-S(I)	no	no	no	0.88771	0.904986	0.914858	0.918723	0.921741	7.76801e-05	1998.77
XUMNIE_clean	2.93931	0.512461	0.44165	0.0458888	39.4368	7.92656	S2(II)	no	no	no	0.85344	0.900926	0.940251	0.958225	0.971244	1.86592e-06	0.0152679
YAGJOI_clean	2.52047	0.373502	0.515121	0.111376	49.5287	5.63288	N-S(I)	no	no	no	0.793242	0.835004	0.877381	0.89567	0.912592	2.72246e-05	13.088
YAPRUE_charged	2.63066	0.416509	0.486828	0.0966633	59.7074	8.3	N-S(I)	yes	no	no	0.73152	0.767787	0.804573	0.826408	0.84932	7.21787e-05	2111.21
YEYYAC_clean	2.10245	0.271223	0.535056	0.193721	49.6838	6.35	S2(I)	no	no	no	0.654012	0.670081	0.725885	0.763567	0.803319	2.46253e-05	12.6028
YIBMON01_clean	2.10372	0.20354	0.659884	0.136576	59.121	4.19645	N-S(I)	no	no	no	0.674379	0.70106	0.737556	0.756083	0.77295	0.000321977	7433.18
YOBYEV_clean	3.18123	0.629043	0.32857	0.0423875	59.9174	9.64125	S2(II)	no	no	no	0.754505	0.791143	0.82776	0.853341	0.882401	4.79146e-05	1525.47
YOFGOR_clean	2.05636	0.200579	0.644005	0.155416	59.8212	5.41632	N-S(I)	no	no	no	0.868489	0.880796	0.889581	0.894249	0.89735	4.47131e-05	1369.36
YORNIE_clean	2.70506	0.475428	0.405448	0.119124	59.4903	6.06957	N-S(I)	no	no	no	0.681872	0.701762	0.718247	0.728227	0.741113	7.34089e-05	1967.06
YOZBOF_SL	2.0362	0.295317	0.471411	0.233272	39.9957	7.83476	S2(I)	no	no	no	0.910765	0.933155	0.943913	0.954399	0.97269	3.25102e-06	0.0333337
YOZKOP_clean	2.35036	0.270139	0.64683	0.0830313	49.3458	5.21744	N-S(I)	no	no	yes	0.783278	0.791419	0.805172	0.813881	0.825357	0.000133735	59.7166
YUBQET_clean	2.40874	0.337421	0.535148	0.12743	39.0566	5.81942	S2(I)	no	yes	no	0.804718	0.865157	0.913239	0.941472	0.962945	3.24422e-06	0.0227698
YUNKAV_clean	2.04199	0.0818758	0.85838	0.0597437	39.8255	4.51501	N-S(I)	no	no	no	0.734405	0.738198	0.780429	0.836441	0.903752	1.9369e-05	0.185409
YUQNAB_clean	1.82271	0.174615	0.586273	0.239111	39.2073	4.93395	N-S(II)	no	no	no	0.852319	0.881318	0.923042	0.941219	0.960631	6.48072e-06	0.0483384
YUYBIF_clean	1.91078	0.0958362	0.773438	0.130725	39.4653	5.00131	S2(I)	no	no	no	0.839408	0.864962	0.892704	0.913331	0.942407	6.81934e-06	0.0564453
YUZXAT_clean	1.83239	0.299304	0.387556	0.31314	60.8726	5.16	N-S(III)	no	no	no	0.919666	0.924839	0.930222	0.933264	0.935008	1.33767e-05	626.217
ZIJVOF01_clean	1.07065	0.0357682	0.613967	0.350264	39.9498	5.28	N-S(III)	no	no	no	0.875138	0.898255	0.923075	0.936884	0.961321	3.47795e-06	0.0350051
ZIJVOF02_clean	1.17936	0.0419359	0.616967	0.341097	39.9568	5.29	N-S(III)	no	no	no	0.869658	0.895823	0.914429	0.932958	0.951568	4.47714e-06	0.0451901
ZILBAZ_clean	2.22951	0.251979	0.622443	0.125579	59.3369	4.99	S2(II)	no	no	no	0.781973	0.794565	0.80782	0.817101	0.830982	7.49642e-05	1888.15
ZIQJEQ_clean	0.534313	0.0113234	0.517743	0.470933	49.1883	9.10665	N-S(II)	no	no	no	0.916431	0.951015	0.96006	0.963152	0.965187	7.04778e-06	2.95311
